# Supplementary material for: Neoechinulin A as a Promising SARS-CoV-2 Mpro Inhibitor: In Vitro and In Silico Study Showing the Ability of Simulations in Discerning Active from Inactive Enzyme Inhibitors
Source: Mar Drugs. 2022 Feb 24;20(3):163. doi: 10.3390/md20030163 (PMC8955780; doi:10.3390/md20030163)
Supplement: Supplementary file 1 [file marinedrugs-20-00163-s001.zip]

Archive with 1 entries (1 files):
- marinedrugs-1594708-supplementary.pdf
